# Supplementary material for: A Narrative Review on the Approach to Antimicrobial Use in Ventilated Patients with Multidrug Resistant Organisms in Respiratory Samples—To Treat or Not to Treat? That Is the Question
Source: Antibiotics (Basel). 2022 Mar 27;11(4):452. doi: 10.3390/antibiotics11040452 (PMC9031060; doi:10.3390/antibiotics11040452)
Supplement: Supplementary file 1 [file antibiotics-11-00452-s001.zip]

Archive with 1 entries (1 files):
- antibiotics-1652937-supplementary.pdf
